# Supplementary material for: Neogastropod phylogenetic relationships based on entire mitochondrial genomes
Source: BMC Evol Biol. 2009 Aug 23;9:210. doi: 10.1186/1471-2148-9-210 (PMC2741453; doi:10.1186/1471-2148-9-210)
Supplement: Additional file 3 — Appendix. List of primers used in this study. [file 1471-2148-9-210-S3.xls]

## Sheet: Sheet1
Primers (5'-3') NEOGASTROPODA - GENOMES
NEOG_COIII-R	CAC CAY TGA ATC ATT GTT ATT CC
NEOG_CYTB-F	GAA AAT TTT ATT CCT GCT AAY CC
NEOG_CYTB-R	TCT TTA AAM GTR TAG TAT GAG TG
NEOG_COI-R	CCA AAT CCY CCA ATT ATC ATA GG
NEOG_COI-F	TTT GTA TGR TCT KTA AAA ATT AC
NEOG_16S-F	GGT TGG GCT GTT CGA CCA TTA AAA TT
NEOG_12S-R	TCG ATT AYG AGA CAG GTT CCC CT
NEOG_COIII-F	GGG TGR TTT CAC GGW TAY GG
NEOG_COIII(2)-R	AAA CCR TGR AAT CCC GTA GC
NEOG_ND1-F	CAA ACT ATT TCT TAY GAA GTA AG
NEOG_H-F	AAAACGTCAGCYTGTGGATTTGA
NEOG_COIII(3)-R	AATTCCAGYAGGAGGTCAACA
NEOG_ATP6-F	GAYATTTTTTCTTCKTTYGAYGA
NEOG_ND5-F	GAAAAYGATHTAAAAAAAATTATTGC
NEOG_CYTB(2)-R	GGAATAAARTTTTCAGGRTC
NEOG_ND4-F	GTATTATAAAYATRGCWGCNCC
TURRID_ND5-F	GGCTCGTTATACTATTCGTTTTATCG
TURRID_ND4-R	GTCTCCGAGTATGAGTTTTCTCG
NEOG_CYTB(3)-R	CCAAAATTTCATCAAATWG
NEOG_ND1(2)-F	GTTTCTGGNTTTAATATTGARTATGG
FPN - modified universal M13 - F	TTGACACAGGAAACAGCTATGACCATG
RPN - modified universal M13 - R	TCACGACGTTGTAAAACGACGGCCAGT
UNIVERSAL PRIMERS (5'-3')		References
COIII - F	CAT TTA GTT GAT CCT AGG CCT TGA CC	O'Foighil and Smith, 1995
COIII - R	CAA ACC ACA TCT ACA AAA TGC CAA TAT C	O'Foighil and Smith, 1995
270 R	AAN AGG AAR TAY CAY TCN GGY TG	Merrit et al., 1998
272 R	GCR AAN AGR AAR TAC CAY	Merrit et al., 1998
151 F	TGT GGR GCN ACY GTW ATY ACT AA	Merrit et al., 1998
12S -F	AAAAAGCTTCAAACTGGGATTAGATACCCCACTAT	Kocher et al., 1989
12S-R	TGA CTG CAG AGG GTG ACG GGC GGT GTG T	Kocher et al., 1989
16Sar-L	CGC CTG TTT ATC AAA AAC AT	Monje et al., 1999
16Sbr-H	CCG GTC TGA ACT CAG ATC ACG T	Palumbi, 1996
COI LCO1490	GGTCAACAAATCATAAAGATATTGG	Folmer et al., 1994
COI HCO2198	TAAACTTCAGGGTGACCAAAAAATCA	Folmer et al., 1994
COX3-F	TGGTGGCGAGATGTKKTNCGNGA	Boore et al., 2005
COX3-R	ACWACGTCKACGAAGTGTCARTATCA	Boore et al., 2005
SPECIES-SPECIFIC PRIMERS (5'-3') FOR WALKING
Bolinus brandaris
1BB_12S(2)-R	GCTTAACTTTGATTAATTTCTAAG
1BB_12S-F	GGCTGAGTTATACTACACGGTA
1BB_12S-R	TCGATTATGGGACAGGTTCCCCT
1BB_16S-F	GAAGCTTCCTTTACAAACTTAG
1BB_16S(2)-F	CGTAGGGATAACAGCATTATCCTCT
1BB_16S-R	CAAAATTTCTGGATCATTACTTGC
1BB_ATP6-R	GTGGGTGTTCATCCGAGTACAAAG
1BB_COI(2)-F	GCCTGTTTTAGCTGGAGCTATTACT
1BB_COI(2)-R	GCACCCATAGATAGGACATAAT
1BB_COI(3)-F	CACATACTACGTAGTAGCTCAT
1BB_COI-F	CATTTTTTGATCCTGCGGGAGGGGG
1BB_COII-F	GGTTGGCTATGCTGCAGTTTCT
1BB_COII(2)-F	CGTTCGTTAGTTGAGGGACAAG
1BB_COIII(2)-R	CTCAGGTCTAGGAGCTAGACTTCTG
1BB_COIII(3)-R	GAAATGGATTACGACCCATAGTC
1BB_COIII-F	GCTACGGGATTCCACGGTTTAC
1BB_COIII-R	GCAATAAAAAGAATCATACCTCAGCG
1BB_COI-R	AGCCCCTAACATAAGAGGTACCAACCA
1BB_CYTB(2)-F	CTTGTACTCTTTAGTCCTC
1BB_CYTB(2)-R	GCCTAATAGAGATCCAAAATTTCATC
1BB_CYTB-F	GTCCCATTTCATTCATATTATAC
1BB_CYTB-R	CCGTCACTATTTAACCCTAAAGG
1BB_D-F	GTCAGCCTTACGTCACTACTA
1BB_ND1-F	GCTATATTCAGCTACGAAAAGGACC
1BB_ND2-R	CTATCAATATCTTTCATAGTTCTCAGG
1BB_ND3-F	GATGTTGAGAAGATTACTAAGGAGTG
1BB_ND4(2)-F	GATATGGTATGCTTCGCTTCTATCAG
1BB_ND4(3)-F	CTCCTGTTTTTCTTACATTGAATTCC
1BB_ND4-F	CGATTATGTCCTATGATTCTATATCC
1BB_ND4L-F	GTGTTTTTATAGGCCTAATTACAC,
1BB_ND4-R	GAAATCAAGCTAGCAATAGC
1BB_ND5-R	CTGCCCAGTTAATATATGGGTC
1BB_ND5(2)-R	GGCTATTAGTAAGGTTAAAACGG
1BB_E-R	GCACGTTAGATTTTCATTCT
Cancellara cancellata
2CC_12S(2)-R	GGTTAACTGATGACAACGGTGTA
2CC_12S(3)-R	CACCTCGCTTACCTCAATCGAAACC
2CC_12S-F	GAAATTTGACTATGAAGGAGGAC
2CC_12S-R	GCGTGGACTATCGATTACGAGACAGG
2CC_16S(2)-R	GGACTTTCACCTATACTTTATTGAACC
2CC_ATP6-F	CAGTAAATCATCTAGGATGATTAACCC
2CC_ATP6-R	GCCATAAAGGTAAACCAAGAGATAG
2CC_ATP8-F	GCCTCAGTTATCTCCTCTAAATTGA
2CC_COI(2)-F	CCTGTTTTAGCTGGGGCTATTAC
2CC_COI(3)-F	GACTCTACATAAGCGATGAGTTAAAGCTC
2CC_COI(4)-F	CCAATGAAAGCATTTTGTTG
2CC_COI-R	GCACCTAGCATTAACGGAACTAGTC
2CC_COI(2)-R	CACTCAGTTGACTAAAGTGTAG
2CC_COII-F	GGACTGTTGTTCCTGCAGTCATC
2CC_COIII-R	CTACATCAACAAAATGTCAATACCA
2CC_COIII(2)-R	GTCAACATGATCCTAACTCCG
2CC_C-R	GACCTGCAGAATCAATAAAGGAA
2CC_Cytb-F	CGCCGCAGCTTCTTACTGATCCT
2CC_Cytb(2)-F	CATCTTTGGCTTACAAGACCAATGC
2CC_Cytb(3)-F	ACTGGATTATTTCTTGCTATGC
2CC_CYTB(4)-F	ACTGGATTATTTCTTGCTATGC
2CC_CYTB-R NEW	GAAATGGTACTTTCTCGCCATC
2CC_CYTB(2)-R	GTCAATAAGAGCTCCATTTACA
2CC_CYTB(3)-R	CTGAATCCATAAACATAG
2CC_CYTB(5)-R	GACCTACATGAAAATAAAG
2CC_CYTB(6)-R	GAATTGTAAGGCCAGCAATAAC
2CC_CYTB(8)-R	﻿GCATAGCAAGAAATAATCCAGT
2CC_ND1- F	GTATGGAACTTTAGTTGCTGGG
2CC_ND1(2)-F	GTTATAGAGTCAATTGATTACAGGTG
2CC_ND1(3)-F	GAACTAACTATTTTAAGTGAGG
2CC_ND1(4)-F	GAAGGAGAGTCTGAGTTGG
2CC_ND1(5)-F	GTTCTTTGGAGGAAGTTCTG
2CC_ND1(6)-F	CTACTTTGACAGCTGTACCCTA
2CC_ND1(7)-F	GTTATAGAGTCAATTGATTACAGGTG
2CC_ND1-R	GAAAGTTAGTTCTACTGGACG
2CC_ND2-F	AGAGGATTGTGTATAAAGTTAG
2CC_ND2-R	CAAAGGAGCAAGCTTCTGCCAAGTTGC
2CC_ND3-F	GTTTTATCTTTTGTTGTTATGG
2CC_ND3-R	GAAAAAGGGATACGAGAAGAC
2CC_ND4(2)-F	CTTTGAGGAGGGGTATTGACTAGA
2CC_ND4(3)-F	CGTAATCAACTTATTAGGGTAGAATC
2CC_ND4(4)-F	GCAGCTCCTCCAAGCATTAACTTGG
2CC_ND4(5)-F	CATGGTGGGAGTCCAAAATTC
2CC_ND4-F	GTTTGTTGATTTCCCTAACTTTATG
2CC_ND4L-R	CAGAACAAAAATAAAGTAACTG
2CC_ND5-F	CCAATTTCAATTATGTTTATTTTG
2CC_ND5(2)-F	CCGGTTTCAGCTTTAGTTCATTC
2CC_ND5(3)-F	GCTTATTCGTTGCGTTTATCTTTTTG
2CC_ND6(2)-F	GCAACCTTTAAATTGAGTTTGG
2CC_ND6-R	CTTCCAAATAAAATATTAGGAC
2CC_K-R	GAGACGCAACTATCGACGCCG
2CC_P-F	CTTTGGAAGTTAAAGATCGGGC
2CC_P-R	GCCCGATCTTTAACTTCCAAAG
2CC_S-R	GCTCGAATTACCCAAAATAAAGTTAG
Cymbium olla
3CO_12S-R	CTGGATGTTAGTAGGACTTTC
3CO_16S-F	CCGTAGGGATAACAGCATAATTCTT
3CO_ATP6-F	CGATCTACAGGGTCAAACTTAGG
3CO_C12-R	TTCAAAGAGAGCGACGGGCGATATG
3CO_C12(2)-R	TCGTCTTAAAGGCAACTACATATGTAA
3CO_COI(2)-F	CCTCTGTTGGCTCAATAGTTTCC
3CO_COI-F	GCAGGAGCTATTACTATACTTC
3CO_COII-F	CTGTTCCCTCTATAGGGGTAAAAGTG
3CO_COI-R	CACAAAAGCGTGGGCAGTTACG
3CO_COX3-F	CATGGTTTGCATGTGTTAATTGG
3CO_COX3-R	GGATTAAGAGGCGTAATTCCGATAGG
3CO_CYTB-F	GCCTCAGTTTCTTACAGACC
3CO_CYTB-R	AGGCTATAATGACAAATGGAAG
3CO_E-F	GAACGAAAATCTAACGTGCTGCC
3CO_L(CUN)-R	CAATCGCAAATCTTTGCTAATCTGAT
3CO_ND1-R	CTTGCCCGAATTCAAATAAACC
3CO_ND1(2)-R	GGTGCAATAAAATAAGGAGAAC
3CO_ND2-F	CAACCTGACAAAAAGTTGCTCC
3CO_ND2-R	CTCACTCCCTATGCACAATTGC
3CO_ND3-F	CCGTTTGAGTGTGGGTTTGACCC
3CO_ND4-F	GCTTCACTTCCGCTTTTGTTGAC
3CO_ND4(2)-F	CCTGTCTTATCTATATGGTGAT
3CO_ND4L-F	GCGGGCACGCCGCTTTAATTTTG
3C0_ND5-R	CCTTGGCCTCCTGTGACCTC
3CO_ND5(2)-R	AGTTCTATTCTACCCAATCTAAGCC
3CO_ND6-R	CTACTTGAGGAGATACTATTTCAATGC
Fusiturris similis
4FS_12S-R	CATTAGCTGCACCTTGATTTGACG
4FS_12S(2)-R	GCTAGCGGGACTTTTCAAGACATTTTG
4FS_16S-F	GTGATATATTAATGAGCTATGAAGTTCAG
4FS_ATP6-R	GGCCGTAATAATATTTATAAACCCTCCT
4FS_C12-F	CTAAGCATGCTTTTAAGGATAAGC
4FS_COI-F	CGATGACAAGGTATGCAATTTGAGC
4FS_COI-R	CATATCTGGAGCTCCTAACATCAAAGG
4FS_COI(2)-F	GCTTCATGATACTTACTATGTAGTTGCCC
4FS_COIII-F	GGATTACATGTGTTGATTGGCAGGAC
4FS_COIII-R	CCTCAACGAAGTCCTTTAGAGAC
4FS_COIII(2)-R	CTCCAGTATTTAGCAAGGGAACCTC
4FS_CYTB(2)-F	CCTTCATGAAACAGGGTCAAGTAATC
4FS_CYTB(2)-R	GTCTCTATTTAGGCCTAAG
4FS_Cytb-F	CCAGTTACTAACTGATCCTG
4FS_CYTB-R	GCCATAGCTACAGTAACGAATGG
4FS_F-R	GCCATGCTCTATGTTTAAGCTATCAATG
4FS_I-F	GATGCCAGAAAGTCTCTAGTA
4FS_ND1-F	GTATGTTTGTATTTTGTTAAGCGTCG
4FS_ND2-R	GCCAGAATCCCTTAATCATAATC
4FS_ND4(2)-F	CCCATGTAGAAGCTCCCGTAGC
4FS_ND4(2)-R	GAGAAGGCACCTGCTAAC
4FS_ND4(3)-F	GCCTGAACGATTACAAGC
4FS_ND4(4)-F	CATCTGCGATCTTCAGATCC
4FS_ND4-F	GCTTGTTTTCCTTAGGACACCTTTATGC
4FS_ND4L-F	GCATTATTAGCCCTTTCTTTGC
4FS_ND4-R	GAGTCTCCTAGAACAAATAAATGTAATGAC
4FS_ND5(2)-R	CAGCCTTAAACCCAATAATTGT
4FS_ND5(3)-R	CATTCAAAGATAACGCTCTGGTC
4FS_ND5-R	GGATTTCCTTTTAGGGGCCTTC
4FS_ND6(2)-R	GCCCTTGTATAACACATAAGTAATG
4FS_ND6-F	TCCGCTTCGTCCCTTTGAAG
4FS_ND6-R	GCTCTTGTTTGCGTTATTTGATTCTTCG
4FS_T-R	CACCTATGGCTTACAAGACCATTGC
4FS_Y-R	CGGAGTTAAATCTTCCCAACAAATG
TURR_ND4-R	GTCTCCGAGTATGAGTTTTCTCG
TURR_ND5-F	GGCTCGTTATACTATTCGTTTTATCG
Nassarius reticulatus
5NR_12S-R	GATATAACGTGGATTGTCGATTACG
5NR_ATP6(2)-R	CCTCCTATATTAATTCCAAAGG
5NR_COI(II)-R	GTGCTCCAGGCTGTCCGAGCTCAGCA
5NR_COI-F	TGGCAGGAGCTATTACGATACTT
5NR_COIII(2)-F	CGTTGACGTAGTGTGACTTTTC
5NR_COII-R	GCTCCGCAAATTTCAGAACATTG
5NR_COI-R	CGTGAGCTGTTACAATCACG
5NR_COX3-F	CTACAGGATTTCACGGTTTGCATGT
5NR_COX3-R	GTATTTAATAAGGGTACCTCAAACGG
5NR_CYTB-F	GAATACTGGCTTTATTTTCTCCTC
5NR_CYTB-R	GACTTCGCATGTCGACTTATCTTCTG
5NR_G-R	GCTTACTATTTTACAGAAGATAAATTG
5NR_H-F	CACTTGACCTATGTATATAAACTTAAAATC
5NR_L-R	TTAGGGCTTAAACCTAATGCAC
5NR_M-R	GCTATTGGGTTCATACCCCAAAAATG
5NR_ND1-F	CGTTATCATCCTGGTACGGCTAC
5NR_ND2-R	CCGGAATCATTATATCAAAGAC
5NR_ND3-F	CTCTTGGATGAGTTTTAGCAAAACG
5NR_ND4-F	CAAGAATTGTTTGTTTTCGCCAAGTAG
5NR_ND4(2)-F	CTTTAATAATAATGCTAGCAAGAC
5NR_ND5-F	CATTCCAAGTTTACCAGCATTACTCTG
5NR_ND5-R	GTAACTAGGTTTCTACCTTGACCTCC
5NR_ND5(2)-R	GGAGCACCACAAAGGGACAAGTTAG
5NR_T-F	CAAGACCAATGCTCTGCCTTAAGC
Terebra dimidiata
6TD_12S-F	GAATATGGTTAGTTAAATGAGGCTG
6TD_12S-R	CGATTACGAGACAGGTTCCCCTAAGTGGTC
6TD_16S-R	CAATAAACTGGTCCTTTCG
6TD_ATP6-R	CAAATCCCCAACTCAAAAATAGTA
6TD_COI-F	CGGTAAAAATTACTGCTGTCTTACTCC
6TD_COI(2)-F	GGGCTCATCATATGTTTACTGTAGG
6TD_COI(2)-R	TGAGCCACCACATAGTAAGTATC
6TD_COI(3)-F	GATAATATCTTACCGGCTGATTTCC
6TD_COI-R	CATCACCCAATAAAGCTCCAGGTTG
6TD_COIII-R	CCAACTAAAACAAGCCCTAAAGC
6TD_COIII-R(NEW)	AATTATACCCCAACGGAGACC
6TD_COIII(3)-R	CTCGAATAGTATGAAAACCTTGAAATGTAGCCTC
6TD_COIII-F	GTTGCTACGGGATTTCACGGTTTGC
6TD_CYTB-F	GTCTATGCTGGCTTTATTTAGAC
6TD_CYTB-F(NEW)	TTTTGCATGAGACAGGCTCTAA
6TD_CYTB(3)-F	GACTGATCCTGAAAATTTCATTCCGGCGAATC
6TD_CYTB-R	AGGGTTATTAGAGCCTGTCTCATGC
6TD_E-R	CGGTGTGAACTCGCACATTAGATTTTC
6TD_ND1-F	GGGAGTTTGCGAGCTATTGCTCAAAC
6TD_ND2-R	CATGGTCCACCCGTGCCTGTTT
6TD_ND3-F	GACTTCGAGGATTTCTTTGAACC
6TD_ND4-F	GCTGTTATTTCCGGCTTTTCTGG
6TD_ND4(2)-F	CAGATCTGGTTATTATTTAATTTCG
6TD_ND4L(2)-F	CTTATGGCTTAAGTTGGCTTTAATTAAG
6TD_ND4L(3)-F	GACTACGTGTCTAGTTTTTGTATGC
6TD_ND4L-F	GGCTTAAGTTGGCTTTAATTAAGGG
6TD_ND5-F	GATGATGTTTTCGTCTAGG
6TD_ND5(2)-F	GATGGGTTGGGTATTGTTTCATTTGC
6TD_ND5(3)-F	CTTTAGGCGCCGGAATG
6TD_ND5(4)-F	GCMGCW2ATAACNAARAGRGC
6TD_ND5(5)-F	CTAAGGATTTAATTTTGGAGCTT
6TD_ND5-R	CATAGTTTGCTCCAATTCCCGC
6TD_N-F	CACGGTGTTAAATGAAAGCCAAATC
6TD_Phe-F	GAGCATAGCACTGAAGATG
6TD_R-R	GTCGAGGCATCATAACAAACAAG
6TD_T-F	GACGTGTAGTTTTGAGGTTTTAG
Cymatium parthenopeum
10CP_12S-F	GGTGAGGATGGGTTAC
10CP_12S-R	GGTCTAGCGTGGATTGTCG
10CP_16S-F	CGTACATGTGTTGATCC
10CP_ATP6-F	CTGTTCGACTAACAGC
10CP_ATP6-R	CATATGGAATAAGACC
10CP_COI-F	GCCGGAGCGATTACTATAC
10CP_COI(2)-F	CTCGAGCTTATTTTACAGCAGC
10CP_COIII(3)-R	GCTCGGGACTTGGTGC
10CP_COIII-F	GCAGATGGAGCATATGG
10CP_COIII-R	CGCAGGCCCTTAGATACTTG
10CP_COII-R	GACATTTACTACCCATTCC
10CP_COI-R	CAAAGGCATGTGCAGTTAC
10CP_CYTB(2)-R	CCAACGATCGGAATTTTCATATGTG
10CP_Cytb-F	CTCCATGAGACCGGATCTAATAACCC
10CP_Cytb-R	GTCCTAGAAGTGATCCAAAATTTCATC
10CP_D-F	GATGCCTCAATTATCACC
10CP_I-F	CACGCCGGATGAACGGAAGTC
10CP_ND1-F	GCTATCGCCCAAACCATTTC
10CP_ND2-F	CTTGTCCTTAGGAGGGC
10CP_ND2-R	GAGTCCTTTAAATTATCTA
10CP_ND4-F	CTAATAACTCTTATACCC
10CP_ND4-2-F	GAGGATGATCAGGTGCCTTAGT
10CP_ND5-F	CATTAATACTTTCAGCTTTC
10CP_ND5-R	CATCCTAGATCGATTGATT
10CP_ND5_2-R	GCATGCGTGTATAAATG
10CP_ND5-2-F	AATCAATCGATCTAGGATG
10CP_ND5-3-R	GACGCAACCTGAAATTAAGC
10CP_P-F	GCATTGGAAGCTAAAGATTAGG
10CP_T-F	CCTTTGATTTACAAGACCAATGCTC
Calyptraea chinensis
11CC_12S-F	GGTGCAACTAACGGAAAAG
11CC_12S(2)-F	GAACTTTGCTCTGAAATGTGC
11CC_12S-R	CAGACTGGTATAGTAATTAACC,
11CC_12S(2)-R	CTCACTAAACTCAATAAAAACCAT
11CC_16S-F	GACTTTCTGGTTATGATCC
11CC_16S(2)-F	GGGTTGGTCTGTTCGACC
11CC_16S-R	GAGACAGTTTTACTTCCGTC
11CC_ATP6-R	GGGATTCAATGCTGCAGGTGCG
11CC_ATP8-R	TTAAGGGAGCTAATTGGGGCAT
11CC_COI(2)-F	GTAATTGTTACAGCTCATGC
11CC_COI-3-F	GAACGTTTACCTTTGTTTG
11CC_COI-R	GGTAATAAAATTTACAGC
11CC_COI-3-R	GCTAAAACAGGCAATGAGAG
11CC_COIII-F	GGCTGATGGTGCTTATGGTTC
11CC_COIII-R	GAACCAAGCTCTGGACTGGG
11CC_COIII(2)-R	GACCATTAGAAACTTGCAAAG
11CC_COII-R	CTTCAATATCATTGATGACC
11CC_CYTB(2)-F	CCCTTTAGGTTTAAGAAGAG
11CC_CYTB(2)-R	CTGTATCTCTTCTTAAACC
11CC_CYTB-3-R	TGAAGACTAAAAAATCGAAC
11CC_CYTB-F	GTCCTCAGTTATTAACTGATCC
11CC_CYTB-R	CCCTAAAATACCAAAAGGC
11CC_I-F	CATTGATGTTGATTATTATGAG
11CC_M-R	GAATATGAATATATCAATTCTTTTGC
11CC_ND1-F	GCTTTACGTGCAATTGCTCAAAC
11CC_ND2-F	GAAAGTGAATCTGCAGTAAAG
